# Supplementary material for: Management of acute COPD exacerbations in France: A qualitative survey in a private practice setting
Source: PLoS One. 2021 Jan 22;16(1):e0245373. doi: 10.1371/journal.pone.0245373 (PMC7822540; doi:10.1371/journal.pone.0245373)
Supplement: S1 Data — (XLSX) [file pone.0245373.s002.xlsx]

## Sheet: Question 1
Private pulmonologist survey management of acute exacerbations of COPD (EA COPD)
1. Activity: in what situation do you exercise?
Answer Choices	Responses
Liberal with a hospital activity CHU	0.1304	15
Liberal with a non-CHU hospital activity	0.2	23		Poorly asked question
CHG	0.0435	5
Other	0.0609	7
Liberal with an activity in a private clinic	0.487	56		5	0.416667
Liberal without hospital activity or private clinic	0.1739	20		7	0.583333
	Answered	115		12			Liberal with a hospital activity CHU	15
	Skipped	1					Liberal with a non-CHU hospital activity (CHG)	5
							Liberal with a non-CHU hospital activity (Other)	7
							Liberal with an activity in a private clinic	56
							Liberal without hospital activity or private clinic	20
Liberal with a hospital activity CHU	15	0.131579
Liberal with a non-CHU hospital activity	23	0.201754
Liberal with an activity in a private clinic	56	0.491228
Liberal without hospital activity or private clinic	20	0.175439
	114

## Sheet: Question 2
Private pulmonologist survey management of acute exacerbations of COPD (EA COPD)
2. What is your age range?
Answer Choices	Responses
<40 years	0.0948	11
40 - 50 years	0.2241	26
50 - 55 years	0.0948	11
55- 65 years	0.4741	55
> 65 years	0.1121	13
	Answered	116
	Skipped	0

## Sheet: Question 3
Private pulmonologist survey management of acute exacerbations of COPD (EA COPD)
3. In which French regional department do you work?
Answer Choices		Responses
01 - Ain	0	0	0	9	33 - Gironde	1
02 - Aisne	1	0.009	1	9	34 - Hérault	2
03 - Allier	1	0.009	1	8	59 - Nord	3
04 - Alpes-de-Haute-Provence	0	0	0	8	62 - Pas-de-calais	4
05 - Hautes-alpes	0	0	0	6	83 - Var	5
06 - Alpes-maritimes	5	0.045	5	5	06 - Alpes-maritimes	6
07 - Ardèche	0	0	0	4	17 - Charente-maritime	7
08 - Ardennes	0	0	0	4	51 - Marne	8
09 - Ariège	1	0.009	1	4	69 - Rhône	9
10 - Aube	0	0	0	4	94 - Val-de-marne	0
11 - Aude	0	0	0	3	13 - Bouches-du-Rhône
12 - Aveyron	0	0	0	3	2b - Haute-Corse
13 - Bouches-du-Rhône	3	0.027	3	3	57 - Moselle
14 - Calvados	0	0	0	3	77 - Seine-et-marne
15 - Cantal	0	0	0	2	45 - Loiret
16 - Charente	0	0	0	2	66 - Pyrénées-orientales
17 - Charente-maritime	4	0.036	4	2	67 - Bas-rhin
18 - Cher	0	0	0	2	76 - Seine-maritime
19 - Corrèze	0	0	0	2	81 - Tarn
2a - Corse-du-sud	0	0	0	2	95 - Val-d'oise
2b - Haute-Corse	3	0.027	3	1	02 - Aisne
21 - Côte-d'Or	1	0.009	1	1	03 - Allier
22 - Côtes-d'Armor	1	0.009	1	1	09 - Ariège
23 - Creuse	0	0	0	1	21 - Côte-d'Or
24 - Dordogne	1	0.009	1	1	22 - Côtes-d'Armor
25 - Doubs	1	0.009	1	1	24 - Dordogne
26 - Drôme	0	0	0	1	25 - Doubs
27 - Eure	0	0	0	1	29 - Finistère
28 - Eure-et-loir	0	0	0	1	37 - Indre-et-loire
29 - Finistère	1	0.009	1	1	38 - Isère
30 - Gard	0	0	0	1	40 - Landes
31 - Haute-garonne	0	0	0	1	42 - Loire
32 - Gers	0	0	0	1	44 - Loire-atlantique
33 - Gironde	9	0.0811	9	1	54 - Meurthe-et-moselle
34 - Hérault	9	0.0811	9	1	56 - Morbihan
35 - Ille-et-vilaine	0	0	0	1	60 - Oise
36 - Indre	0	0	0	1	64 - Pyrénées-atlantiques
37 - Indre-et-loire	1	0.009	1	1	68 - Haut-rhin
38 - Isère	1	0.009	1	1	74 - Haute-savoie
39 - Jura	0	0	0	1	75 - Paris
40 - Landes	1	0.009	1	1	84 - Vaucluse
41 - Loir-et-cher	0	0	0	1	89 - Yonne
42 - Loire	1	0.009	1	1	91 - Essonne
43 - Haute-loire	0	0	0	1	92 - Hauts-de-seine
44 - Loire-atlantique	1	0.009	1	1	93 - Seine-Saint-Denis
45 - Loiret	2	0.018	2	1	974 - La réunion
46 - Lot	0	0	0	0	01 - Ain
47 - Lot-et-garonne	0	0	0	0	04 - Alpes-de-Haute-Provence
48 - Lozère	0	0	0	0	05 - Hautes-alpes
49 - Maine-et-loire	0	0	0	0	07 - Ardèche
50 - Manche	0	0	0	0	08 - Ardennes
51 - Marne	4	0.036	4	0	10 - Aube
52 - Haute-marne	0	0	0	0	11 - Aude
53 - Mayenne	0	0	0	0	12 - Aveyron
54 - Meurthe-et-moselle	1	0.009	1	0	14 - Calvados
55 - Meuse	0	0	0	0	15 - Cantal
56 - Morbihan	1	0.009	1	0	16 - Charente
57 - Moselle	3	0.027	3	0	18 - Cher
58 - Nièvre	0	0	0	0	19 - Corrèze
59 - Nord	8	0.0721	8	0	2a - Corse-du-sud
60 - Oise	1	0.009	1	0	23 - Creuse
61 - Orne	0	0	0	0	26 - Drôme
62 - Pas-de-calais	8	0.0721	8	0	27 - Eure
63 - Puy-de-dôme	0	0	0	0	28 - Eure-et-loir
64 - Pyrénées-atlantiques	1	0.009	1	0	30 - Gard
65 - Hautes-Pyrénées	0	0	0	0	31 - Haute-garonne
66 - Pyrénées-orientales	2	0.018	2	0	32 - Gers
67 - Bas-rhin	2	0.018	2	0	35 - Ille-et-vilaine
68 - Haut-rhin	1	0.009	1	0	36 - Indre
69 - Rhône	4	0.036	4	0	39 - Jura
70 - Haute-saône	0	0	0	0	41 - Loir-et-cher
71 - Saône-et-loire	0	0	0	0	43 - Haute-loire
72 - Sarthe	0	0	0	0	46 - Lot
73 - Savoie	0	0	0	0	47 - Lot-et-garonne
74 - Haute-savoie	1	0.009	1	0	48 - Lozère
75 - Paris	1	0.009	1	0	49 - Maine-et-loire
76 - Seine-maritime	2	0.018	2	0	50 - Manche
77 - Seine-et-marne	3	0.027	3	0	52 - Haute-marne
78 - Yvelines	0	0	0	0	53 - Mayenne
79 - Deux-sèvres	0	0	0	0	55 - Meuse
80 - Somme	0	0	0	0	58 - Nièvre
81 - Tarn	2	0.018	2	0	61 - Orne
82 - Tarn-et-garonne	0	0	0	0	63 - Puy-de-dôme
83 - Var	6	0.0541	6	0	65 - Hautes-Pyrénées
84 - Vaucluse	1	0.009	1	0	70 - Haute-saône
85 - Vendée	0	0	0	0	71 - Saône-et-loire
86 - Vienne	0	0	0	0	72 - Sarthe
87 - Haute-vienne	0	0	0	0	73 - Savoie
88 - Vosges	0	0	0	0	78 - Yvelines
89 - Yonne	1	0.009	1	0	79 - Deux-sèvres
90 - Territoire de belfort	0	0	0	0	80 - Somme
91 - Essonne	1	0.009	1	0	82 - Tarn-et-garonne
92 - Hauts-de-seine	1	0.009	1	0	85 - Vendée
93 - Seine-Saint-Denis	1	0.009	1	0	86 - Vienne
94 - Val-de-marne	4	0.036	4	0	87 - Haute-vienne
95 - Val-d'oise	2	0.018	2	0	88 - Vosges
971 - Guadeloupe	0	0	0	0	90 - Territoire de belfort
972 - Martinique	0	0	0	0	971 - Guadeloupe
973 - Guyane	0	0	0	0	972 - Martinique
974 - La réunion	1	0.009	1	0	973 - Guyane
976 - Mayotte	0	0	0	0	976 - Mayotte
	111	Answered	111	111
	5	Skipped	5	5

## Sheet: Question 4
Private pulmonologist survey management of acute exacerbations of COPD (EA COPD)
4. What percentage of your activity represents the management of COPD?
Answer Choices	Responses
<10%	0	0
10 - 15%	0.1261	14
15 - 25 %	0.4775	53
> 25%	0.3964	44
	Answered	111
	Skipped	5

## Sheet: Question 5
Private pulmonologist survey management of acute exacerbations of COPD (EA COPD)
5. How many patients with COPD do you see each month on average?
Answer Choices	Responses
< 10	0.0089	1
10-25	0.1696	19
25-50	0.4911	55
> 50	0.3304	37
	Answered	112
	Skipped	4

## Sheet: Question 6
Private pulmonologist survey management of acute exacerbations of COPD (EA COPD)
6. According to this definition, on average in your activity how many exacerbating patients do you see each month?
Answer Choices	Responses
<1	0.0092	1
1 - 2	0.0734	8
2 - 5	0.2661	29
5 - 10	0.4312	47
10 - 20	0.1835	20
> 20	0.0367	4
	Answered	109
	Skipped	7

## Sheet: Question 7
Private pulmonologist survey management of acute exacerbations of COPD (EA COPD)
7. Among these patients, where was the initial care for your patients? Outpatient
	Yes		No		Total	Weighted Average				Yes	No
1	0.9703	98	0.0297	3	101	1.03			Outpatient	98	3
					Answered	101			In hospitalization	51.6	38.8
					Skipped	15
															PROPORTION
											Yes	No	N/A	TOTAL	<10%	10-25 %	25-50 %	>50 %	N/D	TOTAL
								1	Outpatient		98	3	15	116	2	6	15	76	17	116
								2	Emergency department		59	35	22	116						0
								3	Private Hospitalization		48	44	24	116	14	18	18	5	61	116
								4	Public Hospitalization		44	45	27	116	33	11	2	6	64	116
								5	Medicine service		47	42	27	116						0
								6	Intensive care		60	28	28	116						0
										Sum	356	197	143
										Average	51.6	38.8	25.6	116
											90.4		24
															PROPORTION
											Yes	No	N/A		<10%	10-25 %	25-50 %	>50 %	N/D
								1	Outpatient		0.275281	0.0152284	0.104895
								2	Emergency department		0.16573	0.177665	0.153846
								3	Private Hospitalization		0.134831	0.22335	0.167832
								4	Public Hospitalization		0.123596	0.228426	0.188811
								5	Medicine service		0.132022	0.213198	0.188811
								6	Intensive care		0.168539	0.142132	0.195804
										Sum	1	1	1
						2					0.724719
						2-5%	0.4179	28		45
						5-10 %	0.2537	17				Yes
						10-20 %	0.2388	16		Emergency department		59
						>20 %	0.0896	6		Private Hospitalization		48
										Public Hospitalization		44
										Medicine service		47
										Intensive care		60
						5
						Answer Choices	Responses
						<1%	0.1346	7		6
						2-5 %	0.2885	15		Answer Choices	Responses				<1%	2-5 %	5-10 %	<10%	10-20 %	10-25 %	>20%	25-50 %	>50 %
						5-10 %	0.25	13		<1%	0.5606	37	Outpatient	1				2		6		15	76
						10-20 %	0.3269	17		2-5 %	0.3182	21	Emergency department	2		28	17		16		6
							Answered	52		5-10 %	0.0909	6	Private Hospitalization	3				14		18		18	5
							Skipped	64		10-20 %	0.0303	2	Public Hospitalization	4				33		11		2	6
										>20%	0	0	Medicine service	5
											Answered	66	Intensive care	6
											Skipped	50
								Oui	Non
							Private Hospitalization	48	44
							Public Hospitalization	44	45
							Emergency department	59	35
							Medicine service	47	42
							Intensive care	60	28

## Sheet: Question 8
Private pulmonologist survey management of acute exacerbations of COPD (EA COPD)
If so, in what proportion?
Answer Choices	Responses
< 10%	0.0202	2
10-25 %	0.0606	6
25-50 %	0.1515	15
>50 %	0.7677	76
	Answered	99
	Skipped	17

## Sheet: Question 9
Private pulmonologist survey management of acute exacerbations of COPD (EA COPD)
Emergencies
	Yes		No		Total	Weighted Average
1	0.6277	59	0.3723	35	94	1.37
					Answered	94
					Skipped	22
										Yes	No
									Emergencies	59	35

## Sheet: Question 10
Private pulmonologist survey management of acute exacerbations of COPD (EA COPD)
If so, in what proportion?
Answer Choices	Responses
2-5%	0.4179	28
5-10 %	0.2537	17
10-20 %	0.2388	16
>20 %	0.0896	6
	Answered	67
	Skipped	49

[truncated: 68 more sheets: Question 11, Question 12, Question 13, Question 14, Question 15, Question 16, Question 17, Question 18, Question 19, Question 20, Question 21, Question 22, Question 23, Question 24, Question 25, Question 26, Question 27, Question 28, Question 29, Question 30 …]
